# Supplementary material for: MKP1 promotes nonalcoholic steatohepatitis by suppressing AMPK activity through LKB1 nuclear retention
Source: Nat Commun. 2023 Sep 5;14:5405. doi: 10.1038/s41467-023-41145-5 (PMC10480499; doi:10.1038/s41467-023-41145-5)
Supplement: Supplementary file 4 — Source Data [file 41467_2023_41145_MOESM4_ESM.xlsx]

## Sheet: Fig1a
GROUP	ID	BMI	GENDER	NAS SCORE	Fibrosis	DUSP1 mRNA in human liver
NORMAL	120	43.8	F	0		0.720612
NORMAL	122	40.5	M	0		1.14187
NORMAL	72	41.7	F	0		0.978091
NORMAL	133	41.5	M	0		0.812992
NORMAL	56	47.4	M	0		1.20883
NORMAL	143		F	0		1.02518
NORMAL	27		F	0		1.23326
NAFL	113	49.6	M	1		0.902807
NAFL	114	39.2	F	1		1.32206
NAFL	115	36.2	F	1		1.32449
NAFL	150	48.2	M	1		2.26817
NAFL	168		M	2		3.264
NAFL	177		F	1		2.0949
NAFL	180	43.7	F	2		4.44433
NASH	131	74	M	5	2	2.07838
NASH	153	58.3	F	5	2	1.24973
NASH	156	48.5	M	6	2	3.18811
NASH	173	48.4	F	5	1	2.09832
NASH	175	43.2	F	5	1	1.06414
NASH	206	49	F	5	1	1.89135
NASH	211	56.9	F	5	1	2.43367

## Sheet: Fig1d
	CSAA-MKP1-fl/fl	CSAA-MKP1-LKO	CDAA-MKP1-fl/fl	CDAA-MKP1-LKO
NAFLD activity score Macrovesicular steatosis	1.6	0.8	2	1
	1.6	0.8	2.6	0.8
	1.2	1.2	2.8	1.8
	1.6	0.6	2.2	0.6
	1.6	0.8	2.6	0.8
	1.4	1	2.4	0.6
	1.8	0.4	2.4	0.6
	1.8	0	3	1.4
	1.2	0.8	3	1
	1.4	0.4	2.8	1.4
			2.6	0.8
			2.2	1
			2.8	1

## Sheet: Fig1e
	CSAA-MKP1-fl/fl	CSAA-MKP1-LKO	CDAA-MKP1-fl/fl	CDAA-MKP1-LKO
NAFLD activity score Ballooning	0	0	1.2	0.4
	0	0	1.2	0
	0	0	1	0
	0	0	1.8	0.2
	0	0	1.4	0
	0	0	1.6	0.2
	0	0	1.6	0
	0	0	1.4	0.2
	0	0	1.6	0.8
	0	0	1.6	0.2
			1.4	0
			1.8	0.2
			1.4	0.8

## Sheet: Fig1f
	CSAA-MKP1-fl/fl	CSAA-MKP1-LKO	CDAA-MKP1-fl/fl	CDAA-MKP1-LKO
NAFLD activity score Lobular inflammation	0	0	2	0
	0	0	1.4	0
	0	0	1	0.4
	0	0	1.2	0
	0	0	1.4	0.2
	0	0	1.8	0
	0	0	1.4	0
	0	0	1.2	0.4
	0	0	1.2	0
	0	0	2	0.6
			2	0
			1.8	0.2
			1.6	0.2

## Sheet: Fig1g
	CSAA-MKP1-fl/fl	CSAA-MKP1-LKO	CDAA-MKP1-fl/fl	CDAA-MKP1-LKO
NAFLD activity score Total	1.6	0.8	5.2	1.4
	1.6	0.8	5.2	0.8
	1.2	1.2	4.8	2.2
	1.6	0.6	5.2	0.8
	1.6	0.8	5.4	1
	1.4	1	5.8	0.8
	1.8	0.4	5.4	0.6
	1.8	0	5.6	2
	1.2	0.8	5.8	1.8
	1.4	0.4	6.4	2.2
			6	0.8
			5.8	1.4
			5.8	2

## Sheet: Fig1h
	CSAA-MKP1-fl/fl	CSAA-MKP1-LKO	CDAA-MKP1-fl/fl	CDAA-MKP1-LKO
Oil Red area (%)	60.5504	30.8828	62.0826	16.1089
	48.6024	26.7272	68.4334	20.0024
	47.9411	37.0767	58.1091	38.85
	36.702	21.4939	67.0032	46.3583
	30.5199	21.9517	64.5411	25.7135

## Sheet: Fig1i
	CSAA-MKP1-fl/fl	CSAA-MKP1-LKO	CDAA-MKP1-fl/fl	CDAA-MKP1-LKO
Hepatic TGs (mg/g)	12.6667	17.4672	209.999	25.4826
	57.7347	4.50024	127.368	20.2198
	37.9243	6.65459	141.169	24.3769
	59.0046	12.55	157.964	21.5862
	44.363	1.12142	160.155	5.05537
	35.0322	0	49.0281	3.49567

## Sheet: Fig1j
	CSAA-MKP1-fl/fl	CSAA-MKP1-LKO	CDAA-MKP1-fl/fl	CDAA-MKP1-LKO
Sirius red area (%)	0.14871	0.209674	16.4475	0.98202
	0.108714	0.133416	10.7867	4.77424
	0.386604	0.177792	12.4337	0.222312
	0.11611	0.0792021	11.6096	3.57594
	0.190286	0.151439	9.07413	7.11857
	0.325712	0.34747	7.44105	3.72056

## Sheet: Fig1k
Relative mRNA	CSAA-MKP1-fl/fl	CSAA-MKP1-LKO	CDAA-MKP1-fl/fl	CDAA-MKP1-LKO
Acta2	0.85	0.94	2.47	0.72
	0.46	1.28	1.05	1.07
	2.36	1.17	2.04	0.21
	0.33	0.16	1.29	0.41
Relative mRNA	CSAA-MKP1-fl/fl	CSAA-MKP1-LKO	CDAA-MKP1-fl/fl	CDAA-MKP1-LKO
Fn1	0.94	1.16	2.21	1.46
	0.83	1.62	1.5	1.19
	1.93	1.54	2.27	0.22
	0.29	0.29	1.01	0.4
Relative mRNA	CSAA-MKP1-fl/fl	CSAA-MKP1-LKO	CDAA-MKP1-fl/fl	CDAA-MKP1-LKO
Col1a1	1.42	0.57	6.47	0.33
	0.19	0.49	4.89	2.01
	1.19	1.23	7.24	0.06
	1.21	0.1	6.84	0.12
Relative mRNA	CSAA-MKP1-fl/fl	CSAA-MKP1-LKO	CDAA-MKP1-fl/fl	CDAA-MKP1-LKO
Col3a1	1.3	0.55	4.68	0.63
	0.29	0.54	3.43	1.67
	1.72	1.2	4.13	0.08
	0.69	0.11	4.16	0.12

## Sheet: Fig1l
			Uncropped scans of blots for Fig. 1l

[truncated: 98 more sheets: Fig1m, Fig2b, Fig2c, Fig2d, Fig3b, Fig3c, Fig3e, Fig3f, Fig4a, Fig4b, Fig4c, Fig4d, Fig4e, Fig4f, Fig4g, Fig4h, Fig4i, Fig4j, Fig4k, Fig4m …]
